# Supplementary material for: Revisiting the Solubility–Permeability Relationship with Hydrophobic Drug Umifenovir in Pluronic Solutions: Impact of pH and Co-Solvent
Source: Pharmaceutics. 2023 Jan 27;15(2):422. doi: 10.3390/pharmaceutics15020422 (PMC9959244; doi:10.3390/pharmaceutics15020422)
Supplement: Supplementary file 1 [file pharmaceutics-15-00422-s001.zip]

Archive with 1 entries (1 files):
- pharmaceutics-2182110-supplementary.pdf
